# Supplementary material for: Physical Activity in Adults with Schizophrenia and Bipolar Disorder: A Large Cross-Sectional Survey Exploring Patterns, Preferences, Barriers, and Motivating Factors
Source: Int J Environ Res Public Health. 2023 Jan 31;20(3):2548. doi: 10.3390/ijerph20032548 (PMC9916302; doi:10.3390/ijerph20032548)
Supplement: Supplementary file 1 [file ijerph-20-02548-s001.zip]

Archive with 1 entries (1 files):
- ijerph-2072650-supplementary.pdf
